# Supplementary material for: Determinants of sugar-induced influx in the mammalian fructose transporter GLUT5
Source: eLife. 2023 Jul 5;12:e84808. doi: 10.7554/eLife.84808 (PMC10322154; doi:10.7554/eLife.84808)
Supplement: Figure 4—source data 1. [file elife-84808-fig4-data1.xlsx]

## Sheet: Fig 4B
rel. activity (%)
WT	N293A	Y296F	H386F	S391G	A395W	Y296F + H386F	Y296F + H386F + S391G +A395W	Y297S + Y298N
127.244	8.15759	144.047	9.1078	5.09885	6.2355	6.46842	43.772	0
127.13	36.3847	160.908	0.578122	1.34579	11.2849	4.4245	52.6524	1.3539
78.2266	29.4322	146.947	6.57733	0.449801	5.63912	3.7512	42.9367	3.98786
86.4151	17.8781	150.24	0	2.97561		1.7332	34.2541	0
80.9845	24.4725	110.925	0	1.5224		3.10474	42.1775	0
98.0578	21.439	131.412	0			3.98499	37.2297	0
98.3682	21.4352
103.574	36.4828
111.959	31.9685
113.618	24.3239
122.058	22.4692
74.2786	23.3187
95.2469
82.8391
90.8571
119.749
89.3937
112.514
94.0209
93.4647
88.6137
109.716
101.671
104.381
103.414
92.2049
91.3961
102.139
106.464
90.9246
99.1129
109.962
107.746
88.6436
103.61
103.809
92.1073
104.083
113.38
95.4977
91.1228

## Sheet: Fig S4A
D-Fructose (mM)	spec. activity (µmol min-1 mg-1)
1	1.74523	1.6124	2.57542	1.2914
2	2.84062	2.99558	3.15055	3.24464
5	7.38865	8.0694	8.22437	8.16902
7.5	11.4289	9.20952	10.975	10.3607
10	11.3763	11.9353	10.2251	13.0311
15	14.626	14.3161	13.8678
20	14.4895	13.3106	16.7033
30	15.7057	14.5988	18.2239	17.3606

## Sheet: Fig S4B
time (min)	rel. activity (%)
	empty			WT			Y296F+H386F+S391G+A395W
0:00:30	-2.32304	-0.327409	2.65045	33.5204	31.9302	35.0639	20.2058	12.9093	10.6954
0:01:00	-0.519696	-0.675605	1.1953	51.2888	69.9823	65.1959	29.5551	19.0781	13.8551
0:01:30	-1.82933	0.509303	1.32003	81.0675	98.2174	106.652	32.5018	36.9608	34.1545
0:02:00	-3.17015	0.103939	3.06621	104.454	103.472	92.0902	44.8342	48.2954	50.8055

## Sheet: Fig S4C
rel. activity (%)
WT (Fructose)	WT	N293A	Y296F	H386F	S391G	Y296F + H386F	Y296F + H386F + S391G + A394W	Y297S + Y298N
100	31.6241	0	48.6635	21.5911	18.5407	1.97005	0	0
	42.7771	0	48.2345	23.8789	28.6929	0	0	0
	33.7213	0	44.493	18.8744	25.4518	1.89856	0	0
	29.1218	0	0	8.90495	29.9678		4.95691
	46.3042	0	19.8753	2.85181	38.5947		17.6828
	30.5755	0	0	0	35.2345		7.79283
	0		15.1448
	0		24.7726
	0		31.636
	0
	0
	0.667276
	0
	4.76625
	0
	10.3904
	6.67276
	10.6764
	0
	0
	5.20316
	3.62235
	22.1631
	7.10172
